# Supplementary material for: Inpatient vs. Outpatient: A Systematic Review of Information Needs throughout the Heart Failure Patient Journey
Source: J Clin Med. 2024 Feb 14;13(4):1085. doi: 10.3390/jcm13041085 (PMC10889710; doi:10.3390/jcm13041085)
Supplement: Supplementary file 1 [file jcm-13-01085-s001.zip]

Archive with 1 entries (1 files):
- jcm-2861592-supplementary.pdf
